# Supplementary material for: The genome of Prunus humilis provides new insights to drought adaption and population diversity
Source: DNA Res. 2022 Jun 25;29(4):dsac021. doi: 10.1093/dnares/dsac021 (PMC9278622; doi:10.1093/dnares/dsac021)
Supplement: dsac021_Supplementary_Data [file dsac021_supplementary_data.zip]

Archive with 2 entries (2 files):
- S Table.docx
- S Figure.docx
